# Supplementary material for: Gait Training Using Robotic Devices in Subjects With Stroke: An Overview of Systematic Reviews and Meta-analysis
Source: Rev Neurol. 2026 Mar 18;81(3):46880. [Article in Spanish] doi: 10.31083/RN46880 (PMC13036787; doi:10.31083/RN46880)
Supplement: Supplementary file 1 [file 1576-6578-81-3-46880-s1.zip]

Archive with 2 entries (2 files):
- PRISMA-Checklist.pdf
- Supplementary Material.docx
